# Supplementary material for: A lake data set for the Tibetan Plateau from the 1960s, 2005, and 2014
Source: Sci Data. 2016 Jun 21;3:160039. doi: 10.1038/sdata.2016.39 (PMC4915272; doi:10.1038/sdata.2016.39)
Supplement: Supplementary file 1 [file sdata201639-isa1.zip]

Archive with 3 entries (3 files):
- i_Investigation.txt
- s_study_Hong.txt
- a_assay_Hong.txt
