# Supplementary material for: A lake data set for the Tibetan Plateau from the 1960s, 2005, and 2014
Source: Sci Data. 2016 Jun 21;3:160039. doi: 10.1038/sdata.2016.39 (PMC4915272; doi:10.1038/sdata.2016.39)
Supplement: Supplementary file 1 [file sdata201639-isa1.zip › i_Investigation.txt]

# Investigation File generated for Scientific Data with Investigation File Authoring Tool version 0.1.0 on 17/05/2016 - This metadata file is CC0
ONTOLOGY SOURCE REFERENCE
Term Source Name	GAZ	ENVO	UO	OBI	ERO
Term Source File	http://data.bioontology.org/ontologies/GAZ	http://data.bioontology.org/ontologies/ENVO	http://data.bioontology.org/ontologies/UO	http://data.bioontology.org/ontologies/OBI	http://data.bioontology.org/ontologies/ERO
Term Source Version	$Revision: 1.512 $	releases/2014-09-16	unknown	2014-08-18	2013-08-02
Term Source Description	Gazetteer	Environment Ontology	Units of Measurement Ontology	Ontology for Biomedical Investigations	Eagle-I Research Resource Ontology
INVESTIGATION
Investigation Identifier
Investigation Title
Investigation Description
Investigation Submission Date
Investigation Public Release Date
INVESTIGATION PUBLICATIONS
Investigation PubMed ID
Investigation Publication DOI
Investigation Publication Author List
Investigation Publication Title
Investigation Publication Status
Investigation Publication Status Term Accession Number
Investigation Publication Status Term Source REF
INVESTIGATION CONTACTS
Investigation Person Last Name
Investigation Person Mid Initials
Investigation Person First Name
Investigation Person Address
Investigation Person Phone
Investigation Person Fax
Investigation Person Email
Investigation Person Affiliation
Investigation Person Roles
Investigation Person Roles Term Accession Number
Investigation Person Roles Term Source REF
STUDY
Study Identifier	10.1038/sdata.2016.39
Study Title	A lake data set for the Tibetan Plateau from the 1960s, 2005, and 2014
Study Submission Date	14/09/2015
Study Public Release Date	21/06/2016
Study Description	http://www.nature.com/articles/sdata201639#abstract
Study File Name	s_study_Hong.txt
Comment[Subject Keywords]	/;//;/
Comment[Manuscript Licence]	CC BY-4.0
Comment[Experimental Metadata Licence]	CC0
Comment[Supplementary Information File Name]	
Comment[Supplementary Information File Type]	x-zip-compressed
Comment[Supplementary Information File URL]	http://www.nature.com/articles/sdata201639#supplementary-information
Comment[Data Repository]	figshare
Comment[Data Record Accession]	10.6084/m9.figshare.3145369
Comment[Data Record URI]	http://dx.doi.org/10.6084/m9.figshare.3145369
STUDY DESIGN DESCRIPTORS
Study Design Type	time series design	observation design	data integration objective
Study Design Type Term Accession Number	OBI:0500020	OBI:0300311	ERO:0100092
Study Design Type Term Source REF	OBI	OBI	ERO
STUDY PUBLICATIONS
Study PubMed ID	""
Study Publication DOI	doi:10.1007/s11430-010-4052-6
Study Publication Author List	""
Study Publication Title	""
Study Publication Status	published
Study Publication Status Term Accession Number	
Study Publication Status Term Source REF	
STUDY FACTORS
Study Factor Name
Study Factor Type
Study Factor Type Term Accession Number
Study Factor Type Term Source REF
STUDY ASSAYS
Study Assay Measurement Type	lake topography
Study Assay Measurement Type Term Accession Number	""
Study Assay Measurement Type Term Source REF	""
Study Assay Technology Type	remote sensing
Study Assay Technology Type Term Accession Number	""
Study Assay Technology Type Term Source REF	""
Study Assay Technology Platform	""
Study Assay File Name	a_assay_Hong.txt
STUDY PROTOCOLS
Study Protocol Name	The 1960s sub-dataset	The 2005 sub-dataset	The 2014 sub-dataset	Water boundary extraction from satellite images
Study Protocol Type	data collection method	data collection method	data collection method	data transformation
Study Protocol Type Term Accession Number	ERO:0001932	ERO:0001932	ERO:0001932	OBI:0200000
Study Protocol Type Term Source REF	ERO	ERO	ERO	OBI
Study Protocol Description				
Study Protocol URI	""	""	""	""
Study Protocol Version				
Study Protocol Parameters Name	""	""	""	""
Study Protocol Parameters Name Term Accession Number	""	""	""	""
Study Protocol Parameters Name Term Source REF	""	""	""	""
Study Protocol Components Name	""	""	""	""
Study Protocol Components Type	""	""	""	""
Study Protocol Components Type Term Accession Number	""	""	""	""
Study Protocol Components Type Term Source REF	""	""	""	""
STUDY CONTACTS
Study Person Last Name	Wan	Long	Hong	Ma	Yuan	Xiao	Duan	Han	Gu
Study Person First Name	Wei	Di	Yang	Yingzhao	Yuan	Pengfeng	Hongtao	Zhongying	Xingfa
Study Person Mid Initials									
Study Person Email	""	""	hongyang@tsinghua.edu.cn	""	""	""	""	""	xfgu@radi.ac.cn
Study Person Phone									
Study Person Fax									
Study Person Address									
Study Person Affiliation	State Key Laboratory of Hydroscience and Engineering, Tsinghua University, Beijing 100084, China	State Key Laboratory of Hydroscience and Engineering, Tsinghua University, Beijing 100084, China	State Key Laboratory of Hydroscience and Engineering, Tsinghua University, Beijing 100084, China	State Key Laboratory of Hydroscience and Engineering, Tsinghua University, Beijing 100084, China	School of Geosciences, China University of Petroleum, Qingdao 266580, China	Department of Geographical Information Science, Nanjing University, Nanjing 210023, China	State Key Laboratory of Lake Science and Environment, Nanjing Institute of Geography and Limnology, Chinese Academy of Sciences, Nanjing 210008, China	State Key Laboratory of Hydroscience and Engineering, Tsinghua University, Beijing 100084, China	Institute of Remote Sensing and Digital Earth, Chinese Academy of Sciences, Beijing 100101, China
Study Person Roles									
Study Person Roles Term Accession Number									
Study Person Roles Term Source REF									
Comment[Study Person ORCID]									
Comment[Funder]									
Comment[FundRef ID]									
Comment[Funder Term Source REF]									
Comment[Grant Identifier]									
