# Supplementary material for: A lake data set for the Tibetan Plateau from the 1960s, 2005, and 2014
Source: Sci Data. 2016 Jun 21;3:160039. doi: 10.1038/sdata.2016.39 (PMC4915272; doi:10.1038/sdata.2016.39)
Supplement: Supplementary file 1 [file sdata201639-isa1.zip › s_study_Hong.txt]

Source Name	Comment[date range]	Characteristics[geographical location]	Term Source REF	Term Accession Number	Characteristics[environment type]	Term Source REF	Term Accession Number	Characteristics[minimum altitude]	Unit	Term Source REF	Term Accession Number	Protocol REF	Sample Name
ground survey	1960-1969	Tibetan Plateau	GAZ	GAZ:00011732	endorheic lake	ENVO	ENVO:00000197	2500	meter	UO	UO:0000008	The 1960s sub-dataset	Inner A
ground survey	1960-1970	Tibetan Plateau	GAZ	GAZ:00011732	endorheic lake	ENVO	ENVO:00000197	2500	meter	UO	UO:0000008	The 1960s sub-dataset	Inner B
ground survey	1960-1971	Tibetan Plateau	GAZ	GAZ:00011732	endorheic lake	ENVO	ENVO:00000197	2500	meter	UO	UO:0000008	The 1960s sub-dataset	Inner C
ground survey	1960-1972	Tibetan Plateau	GAZ	GAZ:00011732	endorheic lake	ENVO	ENVO:00000197	2500	meter	UO	UO:0000008	The 1960s sub-dataset	Inner D
ground survey	1960-1973	Tibetan Plateau	GAZ	GAZ:00011732	endorheic lake	ENVO	ENVO:00000197	2500	meter	UO	UO:0000008	The 1960s sub-dataset	Inner E
ground survey	1960-1974	Tibetan Plateau	GAZ	GAZ:00011732	endorheic lake	ENVO	ENVO:00000197	2500	meter	UO	UO:0000008	The 1960s sub-dataset	Inner F
ground survey	1960-1975	Qaidam Basin	GAZ	GAZ:00057746	endorheic lake	ENVO	ENVO:00000197	2500	meter	UO	UO:0000008	The 1960s sub-dataset	Qaidam
ground survey	1960-1976	Amu Darya	GAZ	GAZ:00250940	exorheic lake	ENVO	ENVO:01000824	2500	meter	UO	UO:0000008	The 1960s sub-dataset	AmuDarya
ground survey	1960-1977	Brahmaputra River	GAZ	GAZ:00058164	exorheic lake	ENVO	ENVO:01000824	2500	meter	UO	UO:0000008	The 1960s sub-dataset	Brahmaputra
ground survey	1960-1978	River Ganges	GAZ	GAZ:00058165	exorheic lake	ENVO	ENVO:01000824	2500	meter	UO	UO:0000008	The 1960s sub-dataset	Ganges
ground survey	1960-1979	Hexi District	GAZ	GAZ:00026019	exorheic lake	ENVO	ENVO:01000824	2500	meter	UO	UO:0000008	The 1960s sub-dataset	Hexi
ground survey	1960-1980	Indus River	GAZ	GAZ:00248628	exorheic lake	ENVO	ENVO:01000824	2500	meter	UO	UO:0000008	The 1960s sub-dataset	Indus
ground survey	1960-1981	Mekong River	GAZ	GAZ:00009728	exorheic lake	ENVO	ENVO:01000824	2500	meter	UO	UO:0000008	The 1960s sub-dataset	Mekong
ground survey	1960-1982	Salween River	GAZ	GAZ:00247739	exorheic lake	ENVO	ENVO:01000824	2500	meter	UO	UO:0000008	The 1960s sub-dataset	Salween
ground survey	1960-1983	Tarim Basin	GAZ	GAZ:00051183	endorheic lake	ENVO	ENVO:00000197	2500	meter	UO	UO:0000008	The 1960s sub-dataset	Tarim
ground survey	1960-1984	Yangtze River	GAZ	GAZ:00011749	exorheic lake	ENVO	ENVO:01000824	2500	meter	UO	UO:0000008	The 1960s sub-dataset	Yangtze
ground survey	1960-1985	Yellow River	GAZ	GAZ:00247377	exorheic lake	ENVO	ENVO:01000824	2500	meter	UO	UO:0000008	The 1960s sub-dataset	Yellow
China-Brazil Earth Resources Satellite	2005-2009	Tibetan Plateau	GAZ	GAZ:00011732	endorheic lake	ENVO	ENVO:00000197	2500	meter	UO	UO:0000008	The 2005 sub-dataset	Inner A
China-Brazil Earth Resources Satellite	2005-2009	Tibetan Plateau	GAZ	GAZ:00011732	endorheic lake	ENVO	ENVO:00000197	2500	meter	UO	UO:0000008	The 2005 sub-dataset	Inner B
China-Brazil Earth Resources Satellite	2005-2009	Tibetan Plateau	GAZ	GAZ:00011732	endorheic lake	ENVO	ENVO:00000197	2500	meter	UO	UO:0000008	The 2005 sub-dataset	Inner C
China-Brazil Earth Resources Satellite	2005-2009	Tibetan Plateau	GAZ	GAZ:00011732	endorheic lake	ENVO	ENVO:00000197	2500	meter	UO	UO:0000008	The 2005 sub-dataset	Inner D
China-Brazil Earth Resources Satellite	2005-2009	Tibetan Plateau	GAZ	GAZ:00011732	endorheic lake	ENVO	ENVO:00000197	2500	meter	UO	UO:0000008	The 2005 sub-dataset	Inner E
China-Brazil Earth Resources Satellite	2005-2009	Tibetan Plateau	GAZ	GAZ:00011732	endorheic lake	ENVO	ENVO:00000197	2500	meter	UO	UO:0000008	The 2005 sub-dataset	Inner F
China-Brazil Earth Resources Satellite	2005-2009	Qaidam Basin	GAZ	GAZ:00057746	endorheic lake	ENVO	ENVO:00000197	2500	meter	UO	UO:0000008	The 2005 sub-dataset	Qaidam
China-Brazil Earth Resources Satellite	2005-2009	Amu Darya	GAZ	GAZ:00250940	exorheic lake	ENVO	ENVO:01000824	2500	meter	UO	UO:0000008	The 2005 sub-dataset	AmuDarya
China-Brazil Earth Resources Satellite	2005-2009	Brahmaputra River	GAZ	GAZ:00058164	exorheic lake	ENVO	ENVO:01000824	2500	meter	UO	UO:0000008	The 2005 sub-dataset	Brahmaputra
China-Brazil Earth Resources Satellite	2005-2009	River Ganges	GAZ	GAZ:00058165	exorheic lake	ENVO	ENVO:01000824	2500	meter	UO	UO:0000008	The 2005 sub-dataset	Ganges
China-Brazil Earth Resources Satellite	2005-2009	Hexi District	GAZ	GAZ:00026019	exorheic lake	ENVO	ENVO:01000824	2500	meter	UO	UO:0000008	The 2005 sub-dataset	Hexi
China-Brazil Earth Resources Satellite	2005-2009	Indus River	GAZ	GAZ:00248628	exorheic lake	ENVO	ENVO:01000824	2500	meter	UO	UO:0000008	The 2005 sub-dataset	Indus
China-Brazil Earth Resources Satellite	2005-2009	Mekong River	GAZ	GAZ:00009728	exorheic lake	ENVO	ENVO:01000824	2500	meter	UO	UO:0000008	The 2005 sub-dataset	Mekong
China-Brazil Earth Resources Satellite	2005-2009	Salween River	GAZ	GAZ:00247739	exorheic lake	ENVO	ENVO:01000824	2500	meter	UO	UO:0000008	The 2005 sub-dataset	Salween
China-Brazil Earth Resources Satellite	2005-2009	Tarim Basin	GAZ	GAZ:00051183	endorheic lake	ENVO	ENVO:00000197	2500	meter	UO	UO:0000008	The 2005 sub-dataset	Tarim
China-Brazil Earth Resources Satellite	2005-2009	Yangtze River	GAZ	GAZ:00011749	exorheic lake	ENVO	ENVO:01000824	2500	meter	UO	UO:0000008	The 2005 sub-dataset	Yangtze
China-Brazil Earth Resources Satellite	2005-2009	Yellow River	GAZ	GAZ:00247377	exorheic lake	ENVO	ENVO:01000824	2500	meter	UO	UO:0000008	The 2005 sub-dataset	Yellow
GaoFen-1	201401-201412	Tibetan Plateau	GAZ	GAZ:00011732	endorheic lake	ENVO	ENVO:00000197	2500	meter	UO	UO:0000008	The 2014 sub-dataset	Inner A
GaoFen-1	201401-201412	Tibetan Plateau	GAZ	GAZ:00011732	endorheic lake	ENVO	ENVO:00000197	2500	meter	UO	UO:0000008	The 2014 sub-dataset	Inner B
GaoFen-1	201401-201412	Tibetan Plateau	GAZ	GAZ:00011732	endorheic lake	ENVO	ENVO:00000197	2500	meter	UO	UO:0000008	The 2014 sub-dataset	Inner C
GaoFen-1	201401-201412	Tibetan Plateau	GAZ	GAZ:00011732	endorheic lake	ENVO	ENVO:00000197	2500	meter	UO	UO:0000008	The 2014 sub-dataset	Inner D
GaoFen-1	201401-201412	Tibetan Plateau	GAZ	GAZ:00011732	endorheic lake	ENVO	ENVO:00000197	2500	meter	UO	UO:0000008	The 2014 sub-dataset	Inner E
GaoFen-1	201401-201412	Tibetan Plateau	GAZ	GAZ:00011732	endorheic lake	ENVO	ENVO:00000197	2500	meter	UO	UO:0000008	The 2014 sub-dataset	Inner F
GaoFen-1	201401-201412	Qaidam Basin	GAZ	GAZ:00057746	endorheic lake	ENVO	ENVO:00000197	2500	meter	UO	UO:0000008	The 2014 sub-dataset	Qaidam
GaoFen-1	201401-201412	Amu Darya	GAZ	GAZ:00250940	exorheic lake	ENVO	ENVO:01000824	2500	meter	UO	UO:0000008	The 2014 sub-dataset	AmuDarya
GaoFen-1	201401-201412	Brahmaputra River	GAZ	GAZ:00058164	exorheic lake	ENVO	ENVO:01000824	2500	meter	UO	UO:0000008	The 2014 sub-dataset	Brahmaputra
GaoFen-1	201401-201412	River Ganges	GAZ	GAZ:00058165	exorheic lake	ENVO	ENVO:01000824	2500	meter	UO	UO:0000008	The 2014 sub-dataset	Ganges
GaoFen-1	201401-201412	Hexi District	GAZ	GAZ:00026019	exorheic lake	ENVO	ENVO:01000824	2500	meter	UO	UO:0000008	The 2014 sub-dataset	Hexi
GaoFen-1	201401-201412	Indus River	GAZ	GAZ:00248628	exorheic lake	ENVO	ENVO:01000824	2500	meter	UO	UO:0000008	The 2014 sub-dataset	Indus
GaoFen-1	201401-201412	Mekong River	GAZ	GAZ:00009728	exorheic lake	ENVO	ENVO:01000824	2500	meter	UO	UO:0000008	The 2014 sub-dataset	Mekong
GaoFen-1	201401-201412	Salween River	GAZ	GAZ:00247739	exorheic lake	ENVO	ENVO:01000824	2500	meter	UO	UO:0000008	The 2014 sub-dataset	Salween
GaoFen-1	201401-201412	Tarim Basin	GAZ	GAZ:00051183	endorheic lake	ENVO	ENVO:00000197	2500	meter	UO	UO:0000008	The 2014 sub-dataset	Tarim
GaoFen-1	201401-201412	Yangtze River	GAZ	GAZ:00011749	exorheic lake	ENVO	ENVO:01000824	2500	meter	UO	UO:0000008	The 2014 sub-dataset	Yangtze
GaoFen-1	201401-201412	Yellow River	GAZ	GAZ:00247377	exorheic lake	ENVO	ENVO:01000824	2500	meter	UO	UO:0000008	The 2014 sub-dataset	Yellow
