# Supplementary material for: A lake data set for the Tibetan Plateau from the 1960s, 2005, and 2014
Source: Sci Data. 2016 Jun 21;3:160039. doi: 10.1038/sdata.2016.39 (PMC4915272; doi:10.1038/sdata.2016.39)
Supplement: Supplementary file 1 [file sdata201639-isa1.zip › a_assay_Hong.txt]

Sample Name	Protocol REF	Assay Name	Raw Data File	Comment[Data Repository]	Comment[Data Record Accession]	Comment[Data Record URI]
Inner A	Water boundary extraction from satellite images	GF1_WFV2_E89.6_N31.0_20141016_L1A0000393080	Data_TPLakes.rar	figshare	10.6084/m9.figshare.3145369	http://dx.doi.org/10.6084/m9.figshare.3145369
Inner A	Water boundary extraction from satellite images	GF1_WFV3_E91.5_N30.6_20141016_L1A0000393138	Data_TPLakes.rar	figshare	10.6084/m9.figshare.3145369	http://dx.doi.org/10.6084/m9.figshare.3145369
Inner A	Water boundary extraction from satellite images	GF1_WFV1_E88.6_N31.3_20141024_L1A0000409339	Data_TPLakes.rar	figshare	10.6084/m9.figshare.3145369	http://dx.doi.org/10.6084/m9.figshare.3145369
Inner A	Water boundary extraction from satellite images	GF1_WFV1_E87.5_N31.3_20141016_L1A0000393066	Data_TPLakes.rar	figshare	10.6084/m9.figshare.3145369	http://dx.doi.org/10.6084/m9.figshare.3145369
Inner A	Water boundary extraction from satellite images	GF1_WFV2_E89.6_N31.0_20141016_L1A0000393080	Data_TPLakes.rar	figshare	10.6084/m9.figshare.3145369	http://dx.doi.org/10.6084/m9.figshare.3145369
Inner A	Water boundary extraction from satellite images	GF1_WFV1_E86.9_N31.3_20141012_L1A0000385251	Data_TPLakes.rar	figshare	10.6084/m9.figshare.3145369	http://dx.doi.org/10.6084/m9.figshare.3145369
Inner A	Water boundary extraction from satellite images	GF1_WFV2_E89.0_N31.0_20141012_L1A0000385266	Data_TPLakes.rar	figshare	10.6084/m9.figshare.3145369	http://dx.doi.org/10.6084/m9.figshare.3145369
Inner A	Water boundary extraction from satellite images	GF1_WFV1_E87.3_N33.0_20141012_L1A0000385250	Data_TPLakes.rar	figshare	10.6084/m9.figshare.3145369	http://dx.doi.org/10.6084/m9.figshare.3145369
Inner A	Water boundary extraction from satellite images	GF1_WFV2_E89.4_N32.6_20141012_L1A0000385265	Data_TPLakes.rar	figshare	10.6084/m9.figshare.3145369	http://dx.doi.org/10.6084/m9.figshare.3145369
Inner A	Water boundary extraction from satellite images	GF1_WFV3_E91.3_N32.3_20141012_L1A0000384885	Data_TPLakes.rar	figshare	10.6084/m9.figshare.3145369	http://dx.doi.org/10.6084/m9.figshare.3145369
Inner A	Water boundary extraction from satellite images	LE71390392003289ASN01	Data_TPLakes.rar	figshare	10.6084/m9.figshare.3145369	http://dx.doi.org/10.6084/m9.figshare.3145369
Inner B	Water boundary extraction from satellite images	GF1_WFV4_E85.0_N31.8_20140927_L1A0000360983	Data_TPLakes.rar	figshare	10.6084/m9.figshare.3145369	http://dx.doi.org/10.6084/m9.figshare.3145369
Inner B	Water boundary extraction from satellite images	GF1_WFV4_E84.6_N30.2_20140927_L1A0000360984	Data_TPLakes.rar	figshare	10.6084/m9.figshare.3145369	http://dx.doi.org/10.6084/m9.figshare.3145369
Inner B	Water boundary extraction from satellite images	GF1_WFV4_E84.0_N30.2_20140923_L1A0000353574	Data_TPLakes.rar	figshare	10.6084/m9.figshare.3145369	http://dx.doi.org/10.6084/m9.figshare.3145369
Inner B	Water boundary extraction from satellite images	GF1_WFV3_E83.0_N32.3_20140927_L1A0000360965	Data_TPLakes.rar	figshare	10.6084/m9.figshare.3145369	http://dx.doi.org/10.6084/m9.figshare.3145369
Inner B	Water boundary extraction from satellite images	GF1_WFV1_E86.9_N31.3_20141012_L1A0000385251	Data_TPLakes.rar	figshare	10.6084/m9.figshare.3145369	http://dx.doi.org/10.6084/m9.figshare.3145369
Inner B	Water boundary extraction from satellite images	GF1_WFV1_E86.5_N29.6_20141012_L1A0000385252	Data_TPLakes.rar	figshare	10.6084/m9.figshare.3145369	http://dx.doi.org/10.6084/m9.figshare.3145369
Inner B	Water boundary extraction from satellite images	LE71430382005290PFS00	Data_TPLakes.rar	figshare	10.6084/m9.figshare.3145369	http://dx.doi.org/10.6084/m9.figshare.3145369
Inner C	Water boundary extraction from satellite images	GF1_WFV4_E85.0_N31.8_20140927_L1A0000360983	Data_TPLakes.rar	figshare	10.6084/m9.figshare.3145369	http://dx.doi.org/10.6084/m9.figshare.3145369
Inner C	Water boundary extraction from satellite images	GF1_WFV3_E83.0_N32.3_20140927_L1A0000360965	Data_TPLakes.rar	figshare	10.6084/m9.figshare.3145369	http://dx.doi.org/10.6084/m9.figshare.3145369
Inner C	Water boundary extraction from satellite images	GF1_WFV3_E82.5_N30.6_20140927_L1A0000360966	Data_TPLakes.rar	figshare	10.6084/m9.figshare.3145369	http://dx.doi.org/10.6084/m9.figshare.3145369
Inner C	Water boundary extraction from satellite images	GF1_WFV2_E81.1_N32.6_20140927_L1A0000360935	Data_TPLakes.rar	figshare	10.6084/m9.figshare.3145369	http://dx.doi.org/10.6084/m9.figshare.3145369
Inner C	Water boundary extraction from satellite images	GF1_WFV2_E80.6_N31.0_20140927_L1A0000360936	Data_TPLakes.rar	figshare	10.6084/m9.figshare.3145369	http://dx.doi.org/10.6084/m9.figshare.3145369
Inner C	Water boundary extraction from satellite images	LT51430382008115BJC01	Data_TPLakes.rar	figshare	10.6084/m9.figshare.3145369	http://dx.doi.org/10.6084/m9.figshare.3145369
Inner D	Water boundary extraction from satellite images	GF1_WFV4_E91.4_N36.8_20140918_L1A0000346087	Data_TPLakes.rar	figshare	10.6084/m9.figshare.3145369	http://dx.doi.org/10.6084/m9.figshare.3145369
Inner D	Water boundary extraction from satellite images	GF1_WFV4_E87.7_N36.8_20140825_L1A0000316349	Data_TPLakes.rar	figshare	10.6084/m9.figshare.3145369	http://dx.doi.org/10.6084/m9.figshare.3145369
Inner D	Water boundary extraction from satellite images	GF1_WFV3_E91.6_N37.3_20140824_L1A0000314815	Data_TPLakes.rar	figshare	10.6084/m9.figshare.3145369	http://dx.doi.org/10.6084/m9.figshare.3145369
Inner D	Water boundary extraction from satellite images	GF1_WFV3_E90.6_N38.9_20140808_L1A0000298534	Data_TPLakes.rar	figshare	10.6084/m9.figshare.3145369	http://dx.doi.org/10.6084/m9.figshare.3145369
Inner D	Water boundary extraction from satellite images	GF1_WFV3_E89.2_N37.3_20140918_L1A0000346070	Data_TPLakes.rar	figshare	10.6084/m9.figshare.3145369	http://dx.doi.org/10.6084/m9.figshare.3145369
Inner D	Water boundary extraction from satellite images	GF1_WFV3_E88.7_N35.6_20140918_L1A0000346071	Data_TPLakes.rar	figshare	10.6084/m9.figshare.3145369	http://dx.doi.org/10.6084/m9.figshare.3145369
Inner D	Water boundary extraction from satellite images	GF1_WFV2_E89.6_N37.6_20140824_L1A0000314798	Data_TPLakes.rar	figshare	10.6084/m9.figshare.3145369	http://dx.doi.org/10.6084/m9.figshare.3145369
Inner E	Water boundary extraction from satellite images	GF1_WFV4_E91.4_N36.8_20140918_L1A0000346087	Data_TPLakes.rar	figshare	10.6084/m9.figshare.3145369	http://dx.doi.org/10.6084/m9.figshare.3145369
Inner E	Water boundary extraction from satellite images	GF1_WFV4_E90.8_N35.2_20140918_L1A0000346088	Data_TPLakes.rar	figshare	10.6084/m9.figshare.3145369	http://dx.doi.org/10.6084/m9.figshare.3145369
Inner E	Water boundary extraction from satellite images	GF1_WFV4_E87.7_N36.8_20140825_L1A0000316349	Data_TPLakes.rar	figshare	10.6084/m9.figshare.3145369	http://dx.doi.org/10.6084/m9.figshare.3145369
Inner E	Water boundary extraction from satellite images	GF1_WFV4_E85.9_N36.8_20140813_L1A0000303965	Data_TPLakes.rar	figshare	10.6084/m9.figshare.3145369	http://dx.doi.org/10.6084/m9.figshare.3145369
Inner E	Water boundary extraction from satellite images	GF1_WFV3_E88.7_N35.6_20140918_L1A0000346071	Data_TPLakes.rar	figshare	10.6084/m9.figshare.3145369	http://dx.doi.org/10.6084/m9.figshare.3145369
Inner E	Water boundary extraction from satellite images	GF1_WFV3_E88.2_N33.9_20140918_L1A0000346072	Data_TPLakes.rar	figshare	10.6084/m9.figshare.3145369	http://dx.doi.org/10.6084/m9.figshare.3145369
Inner E	Water boundary extraction from satellite images	GF1_WFV3_E85.1_N35.6_20140825_L1A0000316328	Data_TPLakes.rar	figshare	10.6084/m9.figshare.3145369	http://dx.doi.org/10.6084/m9.figshare.3145369
Inner E	Water boundary extraction from satellite images	GF1_WFV2_E87.3_N36.0_20140812_L1A0000302462	Data_TPLakes.rar	figshare	10.6084/m9.figshare.3145369	http://dx.doi.org/10.6084/m9.figshare.3145369
Inner E	Water boundary extraction from satellite images	GF1_WFV2_E86.3_N34.3_20140918_L1A0000346045	Data_TPLakes.rar	figshare	10.6084/m9.figshare.3145369	http://dx.doi.org/10.6084/m9.figshare.3145369
Inner E	Water boundary extraction from satellite images	GF1_WFV1_E93.0_N36.3_20140823_L1A0000313521	Data_TPLakes.rar	figshare	10.6084/m9.figshare.3145369	http://dx.doi.org/10.6084/m9.figshare.3145369
Inner E	Water boundary extraction from satellite images	GF1_WFV1_E90.1_N34.7_20140917_L1A0000344552	Data_TPLakes.rar	figshare	10.6084/m9.figshare.3145369	http://dx.doi.org/10.6084/m9.figshare.3145369
Inner E	Water boundary extraction from satellite images	GF1_WFV3_E86.3_N35.6_20141013_L1A0000388306	Data_TPLakes.rar	figshare	10.6084/m9.figshare.3145369	http://dx.doi.org/10.6084/m9.figshare.3145369
Inner E	Water boundary extraction from satellite images	GF1_WFV1_E87.5_N36.3_20141008_L1A0000379083	Data_TPLakes.rar	figshare	10.6084/m9.figshare.3145369	http://dx.doi.org/10.6084/m9.figshare.3145369
Inner E	Water boundary extraction from satellite images	GF1_WFV1_E84.1_N34.7_20140918_L1A0000346026	Data_TPLakes.rar	figshare	10.6084/m9.figshare.3145369	http://dx.doi.org/10.6084/m9.figshare.3145369
Inner E	Water boundary extraction from satellite images	LE71390362002238SGS00	Data_TPLakes.rar	figshare	10.6084/m9.figshare.3145369	http://dx.doi.org/10.6084/m9.figshare.3145369
Inner F	Water boundary extraction from satellite images	GF1_WFV4_E85.5_N33.5_20140927_L1A0000360982	Data_TPLakes.rar	figshare	10.6084/m9.figshare.3145369	http://dx.doi.org/10.6084/m9.figshare.3145369
Inner F	Water boundary extraction from satellite images	GF1_WFV4_E85.0_N31.8_20140927_L1A0000360983	Data_TPLakes.rar	figshare	10.6084/m9.figshare.3145369	http://dx.doi.org/10.6084/m9.figshare.3145369
Inner F	Water boundary extraction from satellite images	GF1_WFV4_E80.1_N35.2_20140818_L1A0000308787	Data_TPLakes.rar	figshare	10.6084/m9.figshare.3145369	http://dx.doi.org/10.6084/m9.figshare.3145369
Inner F	Water boundary extraction from satellite images	GF1_WFV3_E88.2_N33.9_20140918_L1A0000346072	Data_TPLakes.rar	figshare	10.6084/m9.figshare.3145369	http://dx.doi.org/10.6084/m9.figshare.3145369
Inner F	Water boundary extraction from satellite images	GF1_WFV3_E83.0_N32.3_20140927_L1A0000360965	Data_TPLakes.rar	figshare	10.6084/m9.figshare.3145369	http://dx.doi.org/10.6084/m9.figshare.3145369
Inner F	Water boundary extraction from satellite images	GF1_WFV3_E82.7_N35.6_20140919_L1A0000347383	Data_TPLakes.rar	figshare	10.6084/m9.figshare.3145369	http://dx.doi.org/10.6084/m9.figshare.3145369
Inner F	Water boundary extraction from satellite images	GF1_WFV3_E82.2_N33.9_20140919_L1A0000347384	Data_TPLakes.rar	figshare	10.6084/m9.figshare.3145369	http://dx.doi.org/10.6084/m9.figshare.3145369
Inner F	Water boundary extraction from satellite images	GF1_WFV2_E89.4_N32.6_20141012_L1A0000385265	Data_TPLakes.rar	figshare	10.6084/m9.figshare.3145369	http://dx.doi.org/10.6084/m9.figshare.3145369
Inner F	Water boundary extraction from satellite images	GF1_WFV2_E86.3_N34.3_20140918_L1A0000346045	Data_TPLakes.rar	figshare	10.6084/m9.figshare.3145369	http://dx.doi.org/10.6084/m9.figshare.3145369
Inner F	Water boundary extraction from satellite images	GF1_WFV2_E84.9_N32.6_20140910_L1A0000336079	Data_TPLakes.rar	figshare	10.6084/m9.figshare.3145369	http://dx.doi.org/10.6084/m9.figshare.3145369
Inner F	Water boundary extraction from satellite images	GF1_WFV2_E82.7_N34.3_20140825_L1A0000316536	Data_TPLakes.rar	figshare	10.6084/m9.figshare.3145369	http://dx.doi.org/10.6084/m9.figshare.3145369
Inner F	Water boundary extraction from satellite images	GF1_WFV2_E81.1_N32.6_20140927_L1A0000360935	Data_TPLakes.rar	figshare	10.6084/m9.figshare.3145369	http://dx.doi.org/10.6084/m9.figshare.3145369
Inner F	Water boundary extraction from satellite images	GF1_WFV2_E80.3_N34.3_20140919_L1A0000347373	Data_TPLakes.rar	figshare	10.6084/m9.figshare.3145369	http://dx.doi.org/10.6084/m9.figshare.3145369
Inner F	Water boundary extraction from satellite images	GF1_WFV1_E90.6_N34.7_20140701_L1A0000264522	Data_TPLakes.rar	figshare	10.6084/m9.figshare.3145369	http://dx.doi.org/10.6084/m9.figshare.3145369
Inner F	Water boundary extraction from satellite images	GF1_WFV1_E90.1_N34.7_20140917_L1A0000344552	Data_TPLakes.rar	figshare	10.6084/m9.figshare.3145369	http://dx.doi.org/10.6084/m9.figshare.3145369
Inner F	Water boundary extraction from satellite images	GF1_WFV1_E88.9_N33.0_20131009_L1A0000096126	Data_TPLakes.rar	figshare	10.6084/m9.figshare.3145369	http://dx.doi.org/10.6084/m9.figshare.3145369
Inner F	Water boundary extraction from satellite images	GF1_WFV1_E87.3_N33.0_20141012_L1A0000385250	Data_TPLakes.rar	figshare	10.6084/m9.figshare.3145369	http://dx.doi.org/10.6084/m9.figshare.3145369
Inner F	Water boundary extraction from satellite images	GF1_WFV1_E84.5_N36.3_20140918_L1A0000346025	Data_TPLakes.rar	figshare	10.6084/m9.figshare.3145369	http://dx.doi.org/10.6084/m9.figshare.3145369
Inner F	Water boundary extraction from satellite images	GF1_WFV1_E84.1_N34.7_20140918_L1A0000346026	Data_TPLakes.rar	figshare	10.6084/m9.figshare.3145369	http://dx.doi.org/10.6084/m9.figshare.3145369
Inner F	Water boundary extraction from satellite images	GF1_WFV1_E82.9_N33.0_20140910_L1A0000336068	Data_TPLakes.rar	figshare	10.6084/m9.figshare.3145369	http://dx.doi.org/10.6084/m9.figshare.3145369
Inner F	Water boundary extraction from satellite images	GF1_WFV1_E79.3_N34.7_20140927_L1A0000360915	Data_TPLakes.rar	figshare	10.6084/m9.figshare.3145369	http://dx.doi.org/10.6084/m9.figshare.3145369
Inner F	Water boundary extraction from satellite images	LC81440372014314LGN00	Data_TPLakes.rar	figshare	10.6084/m9.figshare.3145369	http://dx.doi.org/10.6084/m9.figshare.3145369
Qaidam	Water boundary extraction from satellite images	GF1_WFV2_E94.8_N39.3_20140925_L1A0000357324	Data_TPLakes.rar	figshare	10.6084/m9.figshare.3145369	http://dx.doi.org/10.6084/m9.figshare.3145369
Qaidam	Water boundary extraction from satellite images	GF1_WFV3_E91.6_N37.3_20141004_L1A0000372720	Data_TPLakes.rar	figshare	10.6084/m9.figshare.3145369	http://dx.doi.org/10.6084/m9.figshare.3145369
Qaidam	Water boundary extraction from satellite images	GF1_WFV4_E94.4_N36.8_20141008_L1A0000379155	Data_TPLakes.rar	figshare	10.6084/m9.figshare.3145369	http://dx.doi.org/10.6084/m9.figshare.3145369
Qaidam	Water boundary extraction from satellite images	GF1_WFV3_E93.9_N37.3_20141020_L1A0000400710	Data_TPLakes.rar	figshare	10.6084/m9.figshare.3145369	http://dx.doi.org/10.6084/m9.figshare.3145369
Qaidam	Water boundary extraction from satellite images	GF1_WFV3_E94.5_N37.3_20141024_L1A0000409369	Data_TPLakes.rar	figshare	10.6084/m9.figshare.3145369	http://dx.doi.org/10.6084/m9.figshare.3145369
Qaidam	Water boundary extraction from satellite images	GF1_WFV3_E95.1_N37.3_20141028_L1A0000416876	Data_TPLakes.rar	figshare	10.6084/m9.figshare.3145369	http://dx.doi.org/10.6084/m9.figshare.3145369
Qaidam	Water boundary extraction from satellite images	LE71360352002297SGS01	Data_TPLakes.rar	figshare	10.6084/m9.figshare.3145369	http://dx.doi.org/10.6084/m9.figshare.3145369
Qaidam	Water boundary extraction from satellite images	LE71390342005214PFS00	Data_TPLakes.rar	figshare	10.6084/m9.figshare.3145369	http://dx.doi.org/10.6084/m9.figshare.3145369
Brahmaputra	Water boundary extraction from satellite images	GF1_WFV4_E94.6_N30.2_20141024_L1A0000409391	Data_TPLakes.rar	figshare	10.6084/m9.figshare.3145369	http://dx.doi.org/10.6084/m9.figshare.3145369
Brahmaputra	Water boundary extraction from satellite images	LE71380402002295SGS00	Data_TPLakes.rar	figshare	10.6084/m9.figshare.3145369	http://dx.doi.org/10.6084/m9.figshare.3145369
AmuDarya	Water boundary extraction from satellite images	GF1_WFV4_E77.8_N33.5_20141027_L1A0000414666	Data_TPLakes.rar	figshare	10.6084/m9.figshare.3145369	http://dx.doi.org/10.6084/m9.figshare.3145369
AmuDarya	Water boundary extraction from satellite images	GF1_WFV3_E78.9_N32.3_20141010_L1A0000383658	Data_TPLakes.rar	figshare	10.6084/m9.figshare.3145369	http://dx.doi.org/10.6084/m9.figshare.3145369
AmuDarya	Water boundary extraction from satellite images	GF1_WFV2_E77.0_N37.6_20141002_L1A0000369689	Data_TPLakes.rar	figshare	10.6084/m9.figshare.3145369	http://dx.doi.org/10.6084/m9.figshare.3145369
AmuDarya	Water boundary extraction from satellite images	GF1_WFV2_E75.5_N36.0_20140814_L1A0000305492	Data_TPLakes.rar	figshare	10.6084/m9.figshare.3145369	http://dx.doi.org/10.6084/m9.figshare.3145369
AmuDarya	Water boundary extraction from satellite images	GF1_WFV2_E74.6_N39.3_20140912_L1A0000338265	Data_TPLakes.rar	figshare	10.6084/m9.figshare.3145369	http://dx.doi.org/10.6084/m9.figshare.3145369
AmuDarya	Water boundary extraction from satellite images	GF1_WFV1_E79.0_N33.0_20140927_L1A0000360916	Data_TPLakes.rar	figshare	10.6084/m9.figshare.3145369	http://dx.doi.org/10.6084/m9.figshare.3145369
AmuDarya	Water boundary extraction from satellite images	GF1_WFV1_E77.9_N36.3_20141026_L1A0000412943	Data_TPLakes.rar	figshare	10.6084/m9.figshare.3145369	http://dx.doi.org/10.6084/m9.figshare.3145369
AmuDarya	Water boundary extraction from satellite images	GF1_WFV1_E76.9_N34.7_20141022_L1A0000404773	Data_TPLakes.rar	figshare	10.6084/m9.figshare.3145369	http://dx.doi.org/10.6084/m9.figshare.3145369
AmuDarya	Water boundary extraction from satellite images	GF1_WFV1_E76.0_N33.0_20141018_L1A0000395920	Data_TPLakes.rar	figshare	10.6084/m9.figshare.3145369	http://dx.doi.org/10.6084/m9.figshare.3145369
AmuDarya	Water boundary extraction from satellite images	GF1_WFV1_E75.8_N34.7_20140724_L1A0000285013	Data_TPLakes.rar	figshare	10.6084/m9.figshare.3145369	http://dx.doi.org/10.6084/m9.figshare.3145369
AmuDarya	Water boundary extraction from satellite images	GF1_WFV1_E75.4_N38.0_20141006_L1A0000375834	Data_TPLakes.rar	figshare	10.6084/m9.figshare.3145369	http://dx.doi.org/10.6084/m9.figshare.3145369
AmuDarya	Water boundary extraction from satellite images	GF1_WFV1_E75.2_N34.7_20140720_L1A0000280164	Data_TPLakes.rar	figshare	10.6084/m9.figshare.3145369	http://dx.doi.org/10.6084/m9.figshare.3145369
AmuDarya	Water boundary extraction from satellite images	GF1_WFV1_E73.6_N36.3_20131028_L1A0000105757	Data_TPLakes.rar	figshare	10.6084/m9.figshare.3145369	http://dx.doi.org/10.6084/m9.figshare.3145369
AmuDarya	Water boundary extraction from satellite images	GF1_WFV1_E73.0_N38.0_20140920_L1A0000348635	Data_TPLakes.rar	figshare	10.6084/m9.figshare.3145369	http://dx.doi.org/10.6084/m9.figshare.3145369
AmuDarya	Water boundary extraction from satellite images	GF1_WFV1_E72.3_N39.7_20140912_L1A0000338248	Data_TPLakes.rar	figshare	10.6084/m9.figshare.3145369	http://dx.doi.org/10.6084/m9.figshare.3145369
AmuDarya	Water boundary extraction from satellite images	GF1_WFV1_E71.9_N38.0_20140912_L1A0000338249	Data_TPLakes.rar	figshare	10.6084/m9.figshare.3145369	http://dx.doi.org/10.6084/m9.figshare.3145369
AmuDarya	Water boundary extraction from satellite images	GF1_WFV1_E76.0_N33.0_20141018_L1A0000395920	Data_TPLakes.rar	figshare	10.6084/m9.figshare.3145369	http://dx.doi.org/10.6084/m9.figshare.3145369
AmuDarya	Water boundary extraction from satellite images	GF1_WFV4_E77.8_N33.5_20141027_L1A0000414666	Data_TPLakes.rar	figshare	10.6084/m9.figshare.3145369	http://dx.doi.org/10.6084/m9.figshare.3145369
AmuDarya	Water boundary extraction from satellite images	LE71500332005259PFS00	Data_TPLakes.rar	figshare	10.6084/m9.figshare.3145369	http://dx.doi.org/10.6084/m9.figshare.3145369
AmuDarya	Water boundary extraction from satellite images	LE71510352005234PFS00	Data_TPLakes.rar	figshare	10.6084/m9.figshare.3145369	http://dx.doi.org/10.6084/m9.figshare.3145369
Ganges	Water boundary extraction from satellite images	GF1_WFV4_E77.8_N33.5_20141027_L1A0000414666	Data_TPLakes.rar	figshare	10.6084/m9.figshare.3145369	http://dx.doi.org/10.6084/m9.figshare.3145369
Ganges	Water boundary extraction from satellite images	GF1_WFV3_E78.9_N32.3_20141010_L1A0000383658	Data_TPLakes.rar	figshare	10.6084/m9.figshare.3145369	http://dx.doi.org/10.6084/m9.figshare.3145369
Ganges	Water boundary extraction from satellite images	GF1_WFV2_E77.0_N37.6_20141002_L1A0000369689	Data_TPLakes.rar	figshare	10.6084/m9.figshare.3145369	http://dx.doi.org/10.6084/m9.figshare.3145369
Ganges	Water boundary extraction from satellite images	GF1_WFV2_E75.5_N36.0_20140814_L1A0000305492	Data_TPLakes.rar	figshare	10.6084/m9.figshare.3145369	http://dx.doi.org/10.6084/m9.figshare.3145369
Ganges	Water boundary extraction from satellite images	GF1_WFV2_E74.6_N39.3_20140912_L1A0000338265	Data_TPLakes.rar	figshare	10.6084/m9.figshare.3145369	http://dx.doi.org/10.6084/m9.figshare.3145369
Ganges	Water boundary extraction from satellite images	GF1_WFV1_E79.0_N33.0_20140927_L1A0000360916	Data_TPLakes.rar	figshare	10.6084/m9.figshare.3145369	http://dx.doi.org/10.6084/m9.figshare.3145369
Ganges	Water boundary extraction from satellite images	GF1_WFV1_E77.9_N36.3_20141026_L1A0000412943	Data_TPLakes.rar	figshare	10.6084/m9.figshare.3145369	http://dx.doi.org/10.6084/m9.figshare.3145369
Ganges	Water boundary extraction from satellite images	GF1_WFV1_E76.9_N34.7_20141022_L1A0000404773	Data_TPLakes.rar	figshare	10.6084/m9.figshare.3145369	http://dx.doi.org/10.6084/m9.figshare.3145369
Ganges	Water boundary extraction from satellite images	GF1_WFV1_E76.0_N33.0_20141018_L1A0000395920	Data_TPLakes.rar	figshare	10.6084/m9.figshare.3145369	http://dx.doi.org/10.6084/m9.figshare.3145369
Ganges	Water boundary extraction from satellite images	GF1_WFV1_E75.8_N34.7_20140724_L1A0000285013	Data_TPLakes.rar	figshare	10.6084/m9.figshare.3145369	http://dx.doi.org/10.6084/m9.figshare.3145369
Ganges	Water boundary extraction from satellite images	GF1_WFV1_E75.4_N38.0_20141006_L1A0000375834	Data_TPLakes.rar	figshare	10.6084/m9.figshare.3145369	http://dx.doi.org/10.6084/m9.figshare.3145369
Ganges	Water boundary extraction from satellite images	GF1_WFV1_E75.2_N34.7_20140720_L1A0000280164	Data_TPLakes.rar	figshare	10.6084/m9.figshare.3145369	http://dx.doi.org/10.6084/m9.figshare.3145369
Ganges	Water boundary extraction from satellite images	GF1_WFV1_E73.6_N36.3_20131028_L1A0000105757	Data_TPLakes.rar	figshare	10.6084/m9.figshare.3145369	http://dx.doi.org/10.6084/m9.figshare.3145369
Ganges	Water boundary extraction from satellite images	GF1_WFV1_E73.0_N38.0_20140920_L1A0000348635	Data_TPLakes.rar	figshare	10.6084/m9.figshare.3145369	http://dx.doi.org/10.6084/m9.figshare.3145369
Ganges	Water boundary extraction from satellite images	GF1_WFV1_E72.3_N39.7_20140912_L1A0000338248	Data_TPLakes.rar	figshare	10.6084/m9.figshare.3145369	http://dx.doi.org/10.6084/m9.figshare.3145369
Ganges	Water boundary extraction from satellite images	GF1_WFV1_E71.9_N38.0_20140912_L1A0000338249	Data_TPLakes.rar	figshare	10.6084/m9.figshare.3145369	http://dx.doi.org/10.6084/m9.figshare.3145369
Ganges	Water boundary extraction from satellite images	GF1_WFV1_E76.0_N33.0_20141018_L1A0000395920	Data_TPLakes.rar	figshare	10.6084/m9.figshare.3145369	http://dx.doi.org/10.6084/m9.figshare.3145369
Ganges	Water boundary extraction from satellite images	GF1_WFV4_E77.8_N33.5_20141027_L1A0000414666	Data_TPLakes.rar	figshare	10.6084/m9.figshare.3145369	http://dx.doi.org/10.6084/m9.figshare.3145369
Ganges	Water boundary extraction from satellite images	LE71430402005290PFS00	Data_TPLakes.rar	figshare	10.6084/m9.figshare.3145369	http://dx.doi.org/10.6084/m9.figshare.3145369
Indus	Water boundary extraction from satellite images	GF1_WFV4_E77.8_N33.5_20141027_L1A0000414666	Data_TPLakes.rar	figshare	10.6084/m9.figshare.3145369	http://dx.doi.org/10.6084/m9.figshare.3145369
Indus	Water boundary extraction from satellite images	GF1_WFV3_E78.9_N32.3_20141010_L1A0000383658	Data_TPLakes.rar	figshare	10.6084/m9.figshare.3145369	http://dx.doi.org/10.6084/m9.figshare.3145369
Indus	Water boundary extraction from satellite images	GF1_WFV2_E77.0_N37.6_20141002_L1A0000369689	Data_TPLakes.rar	figshare	10.6084/m9.figshare.3145369	http://dx.doi.org/10.6084/m9.figshare.3145369
Indus	Water boundary extraction from satellite images	GF1_WFV2_E75.5_N36.0_20140814_L1A0000305492	Data_TPLakes.rar	figshare	10.6084/m9.figshare.3145369	http://dx.doi.org/10.6084/m9.figshare.3145369
Indus	Water boundary extraction from satellite images	GF1_WFV2_E74.6_N39.3_20140912_L1A0000338265	Data_TPLakes.rar	figshare	10.6084/m9.figshare.3145369	http://dx.doi.org/10.6084/m9.figshare.3145369
Indus	Water boundary extraction from satellite images	GF1_WFV1_E79.0_N33.0_20140927_L1A0000360916	Data_TPLakes.rar	figshare	10.6084/m9.figshare.3145369	http://dx.doi.org/10.6084/m9.figshare.3145369
Indus	Water boundary extraction from satellite images	GF1_WFV1_E77.9_N36.3_20141026_L1A0000412943	Data_TPLakes.rar	figshare	10.6084/m9.figshare.3145369	http://dx.doi.org/10.6084/m9.figshare.3145369
Indus	Water boundary extraction from satellite images	GF1_WFV1_E76.9_N34.7_20141022_L1A0000404773	Data_TPLakes.rar	figshare	10.6084/m9.figshare.3145369	http://dx.doi.org/10.6084/m9.figshare.3145369
Indus	Water boundary extraction from satellite images	GF1_WFV1_E76.0_N33.0_20141018_L1A0000395920	Data_TPLakes.rar	figshare	10.6084/m9.figshare.3145369	http://dx.doi.org/10.6084/m9.figshare.3145369
Indus	Water boundary extraction from satellite images	GF1_WFV1_E75.8_N34.7_20140724_L1A0000285013	Data_TPLakes.rar	figshare	10.6084/m9.figshare.3145369	http://dx.doi.org/10.6084/m9.figshare.3145369
Indus	Water boundary extraction from satellite images	GF1_WFV1_E75.4_N38.0_20141006_L1A0000375834	Data_TPLakes.rar	figshare	10.6084/m9.figshare.3145369	http://dx.doi.org/10.6084/m9.figshare.3145369
Indus	Water boundary extraction from satellite images	GF1_WFV1_E75.2_N34.7_20140720_L1A0000280164	Data_TPLakes.rar	figshare	10.6084/m9.figshare.3145369	http://dx.doi.org/10.6084/m9.figshare.3145369
Indus	Water boundary extraction from satellite images	GF1_WFV1_E73.6_N36.3_20131028_L1A0000105757	Data_TPLakes.rar	figshare	10.6084/m9.figshare.3145369	http://dx.doi.org/10.6084/m9.figshare.3145369
Indus	Water boundary extraction from satellite images	GF1_WFV1_E73.0_N38.0_20140920_L1A0000348635	Data_TPLakes.rar	figshare	10.6084/m9.figshare.3145369	http://dx.doi.org/10.6084/m9.figshare.3145369
Indus	Water boundary extraction from satellite images	GF1_WFV1_E72.3_N39.7_20140912_L1A0000338248	Data_TPLakes.rar	figshare	10.6084/m9.figshare.3145369	http://dx.doi.org/10.6084/m9.figshare.3145369
Indus	Water boundary extraction from satellite images	GF1_WFV1_E71.9_N38.0_20140912_L1A0000338249	Data_TPLakes.rar	figshare	10.6084/m9.figshare.3145369	http://dx.doi.org/10.6084/m9.figshare.3145369
Indus	Water boundary extraction from satellite images	GF1_WFV1_E76.0_N33.0_20141018_L1A0000395920	Data_TPLakes.rar	figshare	10.6084/m9.figshare.3145369	http://dx.doi.org/10.6084/m9.figshare.3145369
Indus	Water boundary extraction from satellite images	GF1_WFV4_E77.8_N33.5_20141027_L1A0000414666	Data_TPLakes.rar	figshare	10.6084/m9.figshare.3145369	http://dx.doi.org/10.6084/m9.figshare.3145369
Indus	Water boundary extraction from satellite images	LE71460372005295PFS00	Data_TPLakes.rar	figshare	10.6084/m9.figshare.3145369	http://dx.doi.org/10.6084/m9.figshare.3145369
Indus	Water boundary extraction from satellite images	LE71470372005302PFS00	Data_TPLakes.rar	figshare	10.6084/m9.figshare.3145369	http://dx.doi.org/10.6084/m9.figshare.3145369
Tarim	Water boundary extraction from satellite images	GF1_WFV4_E77.8_N33.5_20141027_L1A0000414666	Data_TPLakes.rar	figshare	10.6084/m9.figshare.3145369	http://dx.doi.org/10.6084/m9.figshare.3145369
Tarim	Water boundary extraction from satellite images	GF1_WFV3_E78.9_N32.3_20141010_L1A0000383658	Data_TPLakes.rar	figshare	10.6084/m9.figshare.3145369	http://dx.doi.org/10.6084/m9.figshare.3145369
Tarim	Water boundary extraction from satellite images	GF1_WFV2_E77.0_N37.6_20141002_L1A0000369689	Data_TPLakes.rar	figshare	10.6084/m9.figshare.3145369	http://dx.doi.org/10.6084/m9.figshare.3145369
Tarim	Water boundary extraction from satellite images	GF1_WFV2_E75.5_N36.0_20140814_L1A0000305492	Data_TPLakes.rar	figshare	10.6084/m9.figshare.3145369	http://dx.doi.org/10.6084/m9.figshare.3145369
Tarim	Water boundary extraction from satellite images	GF1_WFV2_E74.6_N39.3_20140912_L1A0000338265	Data_TPLakes.rar	figshare	10.6084/m9.figshare.3145369	http://dx.doi.org/10.6084/m9.figshare.3145369
Tarim	Water boundary extraction from satellite images	GF1_WFV1_E79.0_N33.0_20140927_L1A0000360916	Data_TPLakes.rar	figshare	10.6084/m9.figshare.3145369	http://dx.doi.org/10.6084/m9.figshare.3145369
Tarim	Water boundary extraction from satellite images	GF1_WFV1_E77.9_N36.3_20141026_L1A0000412943	Data_TPLakes.rar	figshare	10.6084/m9.figshare.3145369	http://dx.doi.org/10.6084/m9.figshare.3145369
Tarim	Water boundary extraction from satellite images	GF1_WFV1_E76.9_N34.7_20141022_L1A0000404773	Data_TPLakes.rar	figshare	10.6084/m9.figshare.3145369	http://dx.doi.org/10.6084/m9.figshare.3145369
Tarim	Water boundary extraction from satellite images	GF1_WFV1_E76.0_N33.0_20141018_L1A0000395920	Data_TPLakes.rar	figshare	10.6084/m9.figshare.3145369	http://dx.doi.org/10.6084/m9.figshare.3145369
Tarim	Water boundary extraction from satellite images	GF1_WFV1_E75.8_N34.7_20140724_L1A0000285013	Data_TPLakes.rar	figshare	10.6084/m9.figshare.3145369	http://dx.doi.org/10.6084/m9.figshare.3145369
Tarim	Water boundary extraction from satellite images	GF1_WFV1_E75.4_N38.0_20141006_L1A0000375834	Data_TPLakes.rar	figshare	10.6084/m9.figshare.3145369	http://dx.doi.org/10.6084/m9.figshare.3145369
Tarim	Water boundary extraction from satellite images	GF1_WFV1_E75.2_N34.7_20140720_L1A0000280164	Data_TPLakes.rar	figshare	10.6084/m9.figshare.3145369	http://dx.doi.org/10.6084/m9.figshare.3145369
Tarim	Water boundary extraction from satellite images	GF1_WFV1_E73.6_N36.3_20131028_L1A0000105757	Data_TPLakes.rar	figshare	10.6084/m9.figshare.3145369	http://dx.doi.org/10.6084/m9.figshare.3145369
Tarim	Water boundary extraction from satellite images	GF1_WFV1_E73.0_N38.0_20140920_L1A0000348635	Data_TPLakes.rar	figshare	10.6084/m9.figshare.3145369	http://dx.doi.org/10.6084/m9.figshare.3145369
Tarim	Water boundary extraction from satellite images	GF1_WFV1_E72.3_N39.7_20140912_L1A0000338248	Data_TPLakes.rar	figshare	10.6084/m9.figshare.3145369	http://dx.doi.org/10.6084/m9.figshare.3145369
Tarim	Water boundary extraction from satellite images	GF1_WFV1_E71.9_N38.0_20140912_L1A0000338249	Data_TPLakes.rar	figshare	10.6084/m9.figshare.3145369	http://dx.doi.org/10.6084/m9.figshare.3145369
Tarim	Water boundary extraction from satellite images	GF1_WFV1_E76.0_N33.0_20141018_L1A0000395920	Data_TPLakes.rar	figshare	10.6084/m9.figshare.3145369	http://dx.doi.org/10.6084/m9.figshare.3145369
Tarim	Water boundary extraction from satellite images	GF1_WFV4_E77.8_N33.5_20141027_L1A0000414666	Data_TPLakes.rar	figshare	10.6084/m9.figshare.3145369	http://dx.doi.org/10.6084/m9.figshare.3145369
Tarim	Water boundary extraction from satellite images	LE71410352006247PFS00	Data_TPLakes.rar	figshare	10.6084/m9.figshare.3145369	http://dx.doi.org/10.6084/m9.figshare.3145369
Yangtze	Water boundary extraction from satellite images	GF1_WFV4_E101.4_N36.8_20140904_L1A0000327574	Data_TPLakes.rar	figshare	10.6084/m9.figshare.3145369	http://dx.doi.org/10.6084/m9.figshare.3145369
Yangtze	Water boundary extraction from satellite images	GF1_WFV4_E99.2_N35.1_20141003_L1A0000378157	Data_TPLakes.rar	figshare	10.6084/m9.figshare.3145369	http://dx.doi.org/10.6084/m9.figshare.3145369
Yangtze	Water boundary extraction from satellite images	GF1_WFV4_E85.9_N36.8_20140813_L1A0000303965	Data_TPLakes.rar	figshare	10.6084/m9.figshare.3145369	http://dx.doi.org/10.6084/m9.figshare.3145369
Yangtze	Water boundary extraction from satellite images	GF1_WFV3_E101.2_N35.6_20140920_L1A0000348467	Data_TPLakes.rar	figshare	10.6084/m9.figshare.3145369	http://dx.doi.org/10.6084/m9.figshare.3145369
Yangtze	Water boundary extraction from satellite images	GF1_WFV3_E99.3_N37.3_20140904_L1A0000327565	Data_TPLakes.rar	figshare	10.6084/m9.figshare.3145369	http://dx.doi.org/10.6084/m9.figshare.3145369
Yangtze	Water boundary extraction from satellite images	GF1_WFV3_E99.3_N28.9_20131024_L1A0000102260	Data_TPLakes.rar	figshare	10.6084/m9.figshare.3145369	http://dx.doi.org/10.6084/m9.figshare.3145369
Yangtze	Water boundary extraction from satellite images	GF1_WFV3_E97.6_N35.6_20140827_L1A0000318195	Data_TPLakes.rar	figshare	10.6084/m9.figshare.3145369	http://dx.doi.org/10.6084/m9.figshare.3145369
Yangtze	Water boundary extraction from satellite images	GF1_WFV3_E96.9_N37.3_20140929_L1A0000364720	Data_TPLakes.rar	figshare	10.6084/m9.figshare.3145369	http://dx.doi.org/10.6084/m9.figshare.3145369
Yangtze	Water boundary extraction from satellite images	GF1_WFV3_E96.5_N33.9_20140823_L1A0000313501	Data_TPLakes.rar	figshare	10.6084/m9.figshare.3145369	http://dx.doi.org/10.6084/m9.figshare.3145369
Yangtze	Water boundary extraction from satellite images	GF1_WFV3_E93.5_N33.9_20141024_L1A0000409371	Data_TPLakes.rar	figshare	10.6084/m9.figshare.3145369	http://dx.doi.org/10.6084/m9.figshare.3145369
Yangtze	Water boundary extraction from satellite images	GF1_WFV2_E99.2_N36.0_20140920_L1A0000348484	Data_TPLakes.rar	figshare	10.6084/m9.figshare.3145369	http://dx.doi.org/10.6084/m9.figshare.3145369
Yangtze	Water boundary extraction from satellite images	GF1_WFV2_E94.8_N39.3_20140925_L1A0000357324	Data_TPLakes.rar	figshare	10.6084/m9.figshare.3145369	http://dx.doi.org/10.6084/m9.figshare.3145369
Yangtze	Water boundary extraction from satellite images	GF1_WFV1_E98.7_N38.0_20140818_L1A0000308722	Data_TPLakes.rar	figshare	10.6084/m9.figshare.3145369	http://dx.doi.org/10.6084/m9.figshare.3145369
Yangtze	Water boundary extraction from satellite images	GF1_WFV1_E96.6_N34.7_20140920_L1A0000348479	Data_TPLakes.rar	figshare	10.6084/m9.figshare.3145369	http://dx.doi.org/10.6084/m9.figshare.3145369
Yangtze	Water boundary extraction from satellite images	GF1_WFV1_E92.6_N34.6_20140823_L1A0000313522	Data_TPLakes.rar	figshare	10.6084/m9.figshare.3145369	http://dx.doi.org/10.6084/m9.figshare.3145369
Yangtze	Water boundary extraction from satellite images	LE71350332005298PFS00	Data_TPLakes.rar	figshare	10.6084/m9.figshare.3145369	http://dx.doi.org/10.6084/m9.figshare.3145369
Yellow	Water boundary extraction from satellite images	GF1_WFV4_E101.4_N36.8_20140904_L1A0000327574	Data_TPLakes.rar	figshare	10.6084/m9.figshare.3145369	http://dx.doi.org/10.6084/m9.figshare.3145369
Yellow	Water boundary extraction from satellite images	GF1_WFV4_E99.2_N35.1_20141003_L1A0000378157	Data_TPLakes.rar	figshare	10.6084/m9.figshare.3145369	http://dx.doi.org/10.6084/m9.figshare.3145369
Yellow	Water boundary extraction from satellite images	GF1_WFV4_E85.9_N36.8_20140813_L1A0000303965	Data_TPLakes.rar	figshare	10.6084/m9.figshare.3145369	http://dx.doi.org/10.6084/m9.figshare.3145369
Yellow	Water boundary extraction from satellite images	GF1_WFV3_E101.2_N35.6_20140920_L1A0000348467	Data_TPLakes.rar	figshare	10.6084/m9.figshare.3145369	http://dx.doi.org/10.6084/m9.figshare.3145369
Yellow	Water boundary extraction from satellite images	GF1_WFV3_E99.3_N37.3_20140904_L1A0000327565	Data_TPLakes.rar	figshare	10.6084/m9.figshare.3145369	http://dx.doi.org/10.6084/m9.figshare.3145369
Yellow	Water boundary extraction from satellite images	GF1_WFV3_E99.3_N28.9_20131024_L1A0000102260	Data_TPLakes.rar	figshare	10.6084/m9.figshare.3145369	http://dx.doi.org/10.6084/m9.figshare.3145369
Yellow	Water boundary extraction from satellite images	GF1_WFV3_E97.6_N35.6_20140827_L1A0000318195	Data_TPLakes.rar	figshare	10.6084/m9.figshare.3145369	http://dx.doi.org/10.6084/m9.figshare.3145369
Yellow	Water boundary extraction from satellite images	GF1_WFV3_E96.9_N37.3_20140929_L1A0000364720	Data_TPLakes.rar	figshare	10.6084/m9.figshare.3145369	http://dx.doi.org/10.6084/m9.figshare.3145369
Yellow	Water boundary extraction from satellite images	GF1_WFV3_E96.5_N33.9_20140823_L1A0000313501	Data_TPLakes.rar	figshare	10.6084/m9.figshare.3145369	http://dx.doi.org/10.6084/m9.figshare.3145369
Yellow	Water boundary extraction from satellite images	GF1_WFV3_E93.5_N33.9_20141024_L1A0000409371	Data_TPLakes.rar	figshare	10.6084/m9.figshare.3145369	http://dx.doi.org/10.6084/m9.figshare.3145369
Yellow	Water boundary extraction from satellite images	GF1_WFV2_E99.2_N36.0_20140920_L1A0000348484	Data_TPLakes.rar	figshare	10.6084/m9.figshare.3145369	http://dx.doi.org/10.6084/m9.figshare.3145369
Yellow	Water boundary extraction from satellite images	GF1_WFV2_E94.8_N39.3_20140925_L1A0000357324	Data_TPLakes.rar	figshare	10.6084/m9.figshare.3145369	http://dx.doi.org/10.6084/m9.figshare.3145369
Yellow	Water boundary extraction from satellite images	GF1_WFV1_E98.7_N38.0_20140818_L1A0000308722	Data_TPLakes.rar	figshare	10.6084/m9.figshare.3145369	http://dx.doi.org/10.6084/m9.figshare.3145369
Yellow	Water boundary extraction from satellite images	GF1_WFV1_E96.6_N34.7_20140920_L1A0000348479	Data_TPLakes.rar	figshare	10.6084/m9.figshare.3145369	http://dx.doi.org/10.6084/m9.figshare.3145369
Yellow	Water boundary extraction from satellite images	GF1_WFV1_E92.6_N34.6_20140823_L1A0000313522	Data_TPLakes.rar	figshare	10.6084/m9.figshare.3145369	http://dx.doi.org/10.6084/m9.figshare.3145369
Yellow	Water boundary extraction from satellite images	LE71350332005298PFS00	Data_TPLakes.rar	figshare	10.6084/m9.figshare.3145369	http://dx.doi.org/10.6084/m9.figshare.3145369
Hexi	Water boundary extraction from satellite images	GF1_WFV4_E101.4_N36.8_20140904_L1A0000327574	Data_TPLakes.rar	figshare	10.6084/m9.figshare.3145369	http://dx.doi.org/10.6084/m9.figshare.3145369
Hexi	Water boundary extraction from satellite images	GF1_WFV4_E99.2_N35.1_20141003_L1A0000378157	Data_TPLakes.rar	figshare	10.6084/m9.figshare.3145369	http://dx.doi.org/10.6084/m9.figshare.3145369
Hexi	Water boundary extraction from satellite images	GF1_WFV4_E85.9_N36.8_20140813_L1A0000303965	Data_TPLakes.rar	figshare	10.6084/m9.figshare.3145369	http://dx.doi.org/10.6084/m9.figshare.3145369
Hexi	Water boundary extraction from satellite images	GF1_WFV3_E101.2_N35.6_20140920_L1A0000348467	Data_TPLakes.rar	figshare	10.6084/m9.figshare.3145369	http://dx.doi.org/10.6084/m9.figshare.3145369
Hexi	Water boundary extraction from satellite images	GF1_WFV3_E99.3_N37.3_20140904_L1A0000327565	Data_TPLakes.rar	figshare	10.6084/m9.figshare.3145369	http://dx.doi.org/10.6084/m9.figshare.3145369
Hexi	Water boundary extraction from satellite images	GF1_WFV3_E99.3_N28.9_20131024_L1A0000102260	Data_TPLakes.rar	figshare	10.6084/m9.figshare.3145369	http://dx.doi.org/10.6084/m9.figshare.3145369
Hexi	Water boundary extraction from satellite images	GF1_WFV3_E97.6_N35.6_20140827_L1A0000318195	Data_TPLakes.rar	figshare	10.6084/m9.figshare.3145369	http://dx.doi.org/10.6084/m9.figshare.3145369
Hexi	Water boundary extraction from satellite images	GF1_WFV3_E96.9_N37.3_20140929_L1A0000364720	Data_TPLakes.rar	figshare	10.6084/m9.figshare.3145369	http://dx.doi.org/10.6084/m9.figshare.3145369
Hexi	Water boundary extraction from satellite images	GF1_WFV3_E96.5_N33.9_20140823_L1A0000313501	Data_TPLakes.rar	figshare	10.6084/m9.figshare.3145369	http://dx.doi.org/10.6084/m9.figshare.3145369
Hexi	Water boundary extraction from satellite images	GF1_WFV3_E93.5_N33.9_20141024_L1A0000409371	Data_TPLakes.rar	figshare	10.6084/m9.figshare.3145369	http://dx.doi.org/10.6084/m9.figshare.3145369
Hexi	Water boundary extraction from satellite images	GF1_WFV2_E99.2_N36.0_20140920_L1A0000348484	Data_TPLakes.rar	figshare	10.6084/m9.figshare.3145369	http://dx.doi.org/10.6084/m9.figshare.3145369
Hexi	Water boundary extraction from satellite images	GF1_WFV2_E94.8_N39.3_20140925_L1A0000357324	Data_TPLakes.rar	figshare	10.6084/m9.figshare.3145369	http://dx.doi.org/10.6084/m9.figshare.3145369
Hexi	Water boundary extraction from satellite images	GF1_WFV1_E98.7_N38.0_20140818_L1A0000308722	Data_TPLakes.rar	figshare	10.6084/m9.figshare.3145369	http://dx.doi.org/10.6084/m9.figshare.3145369
Hexi	Water boundary extraction from satellite images	GF1_WFV1_E96.6_N34.7_20140920_L1A0000348479	Data_TPLakes.rar	figshare	10.6084/m9.figshare.3145369	http://dx.doi.org/10.6084/m9.figshare.3145369
Hexi	Water boundary extraction from satellite images	GF1_WFV1_E92.6_N34.6_20140823_L1A0000313522	Data_TPLakes.rar	figshare	10.6084/m9.figshare.3145369	http://dx.doi.org/10.6084/m9.figshare.3145369
Hexi	Water boundary extraction from satellite images	LE71350332005298PFS00	Data_TPLakes.rar	figshare	10.6084/m9.figshare.3145369	http://dx.doi.org/10.6084/m9.figshare.3145369
Mekong	Water boundary extraction from satellite images	GF1_WFV4_E101.4_N36.8_20140904_L1A0000327574	Data_TPLakes.rar	figshare	10.6084/m9.figshare.3145369	http://dx.doi.org/10.6084/m9.figshare.3145369
Mekong	Water boundary extraction from satellite images	GF1_WFV4_E99.2_N35.1_20141003_L1A0000378157	Data_TPLakes.rar	figshare	10.6084/m9.figshare.3145369	http://dx.doi.org/10.6084/m9.figshare.3145369
Mekong	Water boundary extraction from satellite images	GF1_WFV4_E85.9_N36.8_20140813_L1A0000303965	Data_TPLakes.rar	figshare	10.6084/m9.figshare.3145369	http://dx.doi.org/10.6084/m9.figshare.3145369
Mekong	Water boundary extraction from satellite images	GF1_WFV3_E101.2_N35.6_20140920_L1A0000348467	Data_TPLakes.rar	figshare	10.6084/m9.figshare.3145369	http://dx.doi.org/10.6084/m9.figshare.3145369
Mekong	Water boundary extraction from satellite images	GF1_WFV3_E99.3_N37.3_20140904_L1A0000327565	Data_TPLakes.rar	figshare	10.6084/m9.figshare.3145369	http://dx.doi.org/10.6084/m9.figshare.3145369
Mekong	Water boundary extraction from satellite images	GF1_WFV3_E99.3_N28.9_20131024_L1A0000102260	Data_TPLakes.rar	figshare	10.6084/m9.figshare.3145369	http://dx.doi.org/10.6084/m9.figshare.3145369
Mekong	Water boundary extraction from satellite images	GF1_WFV3_E97.6_N35.6_20140827_L1A0000318195	Data_TPLakes.rar	figshare	10.6084/m9.figshare.3145369	http://dx.doi.org/10.6084/m9.figshare.3145369
Mekong	Water boundary extraction from satellite images	GF1_WFV3_E96.9_N37.3_20140929_L1A0000364720	Data_TPLakes.rar	figshare	10.6084/m9.figshare.3145369	http://dx.doi.org/10.6084/m9.figshare.3145369
Mekong	Water boundary extraction from satellite images	GF1_WFV3_E96.5_N33.9_20140823_L1A0000313501	Data_TPLakes.rar	figshare	10.6084/m9.figshare.3145369	http://dx.doi.org/10.6084/m9.figshare.3145369
Mekong	Water boundary extraction from satellite images	GF1_WFV3_E93.5_N33.9_20141024_L1A0000409371	Data_TPLakes.rar	figshare	10.6084/m9.figshare.3145369	http://dx.doi.org/10.6084/m9.figshare.3145369
Mekong	Water boundary extraction from satellite images	GF1_WFV2_E99.2_N36.0_20140920_L1A0000348484	Data_TPLakes.rar	figshare	10.6084/m9.figshare.3145369	http://dx.doi.org/10.6084/m9.figshare.3145369
Mekong	Water boundary extraction from satellite images	GF1_WFV2_E94.8_N39.3_20140925_L1A0000357324	Data_TPLakes.rar	figshare	10.6084/m9.figshare.3145369	http://dx.doi.org/10.6084/m9.figshare.3145369
Mekong	Water boundary extraction from satellite images	GF1_WFV1_E98.7_N38.0_20140818_L1A0000308722	Data_TPLakes.rar	figshare	10.6084/m9.figshare.3145369	http://dx.doi.org/10.6084/m9.figshare.3145369
Mekong	Water boundary extraction from satellite images	GF1_WFV1_E96.6_N34.7_20140920_L1A0000348479	Data_TPLakes.rar	figshare	10.6084/m9.figshare.3145369	http://dx.doi.org/10.6084/m9.figshare.3145369
Mekong	Water boundary extraction from satellite images	GF1_WFV1_E92.6_N34.6_20140823_L1A0000313522	Data_TPLakes.rar	figshare	10.6084/m9.figshare.3145369	http://dx.doi.org/10.6084/m9.figshare.3145369
Salween	Water boundary extraction from satellite images	GF1_WFV4_E101.4_N36.8_20140904_L1A0000327574	Data_TPLakes.rar	figshare	10.6084/m9.figshare.3145369	http://dx.doi.org/10.6084/m9.figshare.3145369
Salween	Water boundary extraction from satellite images	GF1_WFV4_E99.2_N35.1_20141003_L1A0000378157	Data_TPLakes.rar	figshare	10.6084/m9.figshare.3145369	http://dx.doi.org/10.6084/m9.figshare.3145369
Salween	Water boundary extraction from satellite images	GF1_WFV4_E85.9_N36.8_20140813_L1A0000303965	Data_TPLakes.rar	figshare	10.6084/m9.figshare.3145369	http://dx.doi.org/10.6084/m9.figshare.3145369
Salween	Water boundary extraction from satellite images	GF1_WFV3_E101.2_N35.6_20140920_L1A0000348467	Data_TPLakes.rar	figshare	10.6084/m9.figshare.3145369	http://dx.doi.org/10.6084/m9.figshare.3145369
Salween	Water boundary extraction from satellite images	GF1_WFV3_E99.3_N37.3_20140904_L1A0000327565	Data_TPLakes.rar	figshare	10.6084/m9.figshare.3145369	http://dx.doi.org/10.6084/m9.figshare.3145369
Salween	Water boundary extraction from satellite images	GF1_WFV3_E99.3_N28.9_20131024_L1A0000102260	Data_TPLakes.rar	figshare	10.6084/m9.figshare.3145369	http://dx.doi.org/10.6084/m9.figshare.3145369
Salween	Water boundary extraction from satellite images	GF1_WFV3_E97.6_N35.6_20140827_L1A0000318195	Data_TPLakes.rar	figshare	10.6084/m9.figshare.3145369	http://dx.doi.org/10.6084/m9.figshare.3145369
Salween	Water boundary extraction from satellite images	GF1_WFV3_E96.9_N37.3_20140929_L1A0000364720	Data_TPLakes.rar	figshare	10.6084/m9.figshare.3145369	http://dx.doi.org/10.6084/m9.figshare.3145369
Salween	Water boundary extraction from satellite images	GF1_WFV3_E96.5_N33.9_20140823_L1A0000313501	Data_TPLakes.rar	figshare	10.6084/m9.figshare.3145369	http://dx.doi.org/10.6084/m9.figshare.3145369
Salween	Water boundary extraction from satellite images	GF1_WFV3_E93.5_N33.9_20141024_L1A0000409371	Data_TPLakes.rar	figshare	10.6084/m9.figshare.3145369	http://dx.doi.org/10.6084/m9.figshare.3145369
Salween	Water boundary extraction from satellite images	GF1_WFV2_E99.2_N36.0_20140920_L1A0000348484	Data_TPLakes.rar	figshare	10.6084/m9.figshare.3145369	http://dx.doi.org/10.6084/m9.figshare.3145369
Salween	Water boundary extraction from satellite images	GF1_WFV2_E94.8_N39.3_20140925_L1A0000357324	Data_TPLakes.rar	figshare	10.6084/m9.figshare.3145369	http://dx.doi.org/10.6084/m9.figshare.3145369
Salween	Water boundary extraction from satellite images	GF1_WFV1_E98.7_N38.0_20140818_L1A0000308722	Data_TPLakes.rar	figshare	10.6084/m9.figshare.3145369	http://dx.doi.org/10.6084/m9.figshare.3145369
Salween	Water boundary extraction from satellite images	GF1_WFV1_E96.6_N34.7_20140920_L1A0000348479	Data_TPLakes.rar	figshare	10.6084/m9.figshare.3145369	http://dx.doi.org/10.6084/m9.figshare.3145369
Salween	Water boundary extraction from satellite images	GF1_WFV1_E92.6_N34.6_20140823_L1A0000313522	Data_TPLakes.rar	figshare	10.6084/m9.figshare.3145369	http://dx.doi.org/10.6084/m9.figshare.3145369
